# Supplementary material for: Effect of Thoracic Connective Lesion on Inter-Leg Coordination in Freely Walking Stick Insects
Source: Front Bioeng Biotechnol. 2021 Apr 20;9:628998. doi: 10.3389/fbioe.2021.628998 (PMC8093632; doi:10.3389/fbioe.2021.628998)
Supplement: Supplementary file 2 [file Data_Sheet_2.ZIP]

Archive with 8 entries (8 files):
- T2_Lesion_Animal09_170929_002_combined.mat
- T2_Lesion_Animal09_170929_002_processed.avi
- T2_Sham_Animal07_170928_004_combined.mat
- T2_Sham_Animal07_170928_004_processed.avi
- T3_Lesion_Animal12_171002_007_combined.mat
- T3_Lesion_Animal12_171002_007_processed.avi
- T3_Sham_Animal13_171002_013_combined.mat
- T3_Sham_Animal13_171002_013_processed.avi
